# Supplementary material for: Determinants of Suicidality in the European General Population: A Systematic Review and Meta-Analysis
Source: Int J Environ Res Public Health. 2020 Jun 9;17(11):4115. doi: 10.3390/ijerph17114115 (PMC7312422; doi:10.3390/ijerph17114115)
Supplement: Supplementary file 1 [file ijerph-17-04115-s001.zip]

Archive with 34 entries (32 files):
- Supplementary data/Figures/
- Supplementary data/Figures/Figure S1. PRISMA Checklist..pdf
- Supplementary data/Figures/Figure S10. Employment situation for all suicidality forest plot.pdf
- Supplementary data/Figures/Figure S11. Social support for all suicidality forest plot.pdf
- Supplementary data/Figures/Figure S12. Adulthood adversity for all suicidality forest plot.pdf
- Supplementary data/Figures/Figure S13. Childhood adversity for all suicidality forest plot.pdf
- Supplementary data/Figures/Figure S14. Family history of mental disorder for all suicidality forest plot.pdf
- Supplementary data/Figures/Figure S15. Any affective disorder for all suicidality forest plot.pdf
- Supplementary data/Figures/Figure S16. Major depression for all suicidality forest plot.pdf
- Supplementary data/Figures/Figure S17. Anxiety-stress-somatoform disorders for all suicidality forest plot.pdf
- Supplementary data/Figures/Figure S18. Substance use for all suicidality forest plot.pdf
- Supplementary data/Figures/Figure S19. Frequent alcohol consumption for all suicidality forest plot.pdf
- Supplementary data/Figures/Figure S2. Gender for all suicidality forest plot.pdf
- Supplementary data/Figures/Figure S20. Tobacco use for all suicidality forest plot.pdf
- Supplementary data/Figures/Figure S21. Mental disorders for all suicidality forest plot.pdf
- Supplementary data/Figures/Figure S22. Body mass index for all suicidality forest plot.pdf
- Supplementary data/Figures/Figure S3. Age up to 35 years for all suicidality forest plot.pdf
- Supplementary data/Figures/Figure S4. Age between 35 and 65 years for all suicidality forest plot.pdf
- Supplementary data/Figures/Figure S5. Age over 65 years for all suicidality forest plot.pdf
- Supplementary data/Figures/Figure S6. Relationship status for all suicidality forest plot.pdf
- Supplementary data/Figures/Figure S7. Residential setting for all suicidality forest plot.pdf
- Supplementary data/Figures/Figure S8. Nationality for all suicidality forest plot.pdf
- Supplementary data/Figures/Figure S9. Education for all suicidality forest plot.pdf
- Supplementary data/Tables/
- Supplementary data/Tables/Table S1. Summary of variables used to characterize the articles included..docx
- Supplementary data/Tables/Table S10. Publication bias..docx
- Supplementary data/Tables/Table S2. Adaptations made to the Quality Assessment Tool for Quantitative Studies..docx
- Supplementary data/Tables/Table S3 Quality assessment for studies included in this meta-analysis.docx
- Supplementary data/Tables/Table S4. Sensitivity analysis results in cases of reduction of more than 5% considering all time periods..docx
- Supplementary data/Tables/Table S5. Moderator analysis of period of time for all types of suicidality in demographic and psychosocial factors..docx
- Supplementary data/Tables/Table S6. Moderator analysis of period of time for all types of suicidality in clinical factors..docx
- Supplementary data/Tables/Table S7. Moderator analysis of period of time for suicidal ideation..docx
- Supplementary data/Tables/Table S8. Moderator analysis of period of time for suicidal attempts..docx
- Supplementary data/Tables/Table S9. Moderator analysis using period of time after sensibility analysis in gender considering woman as reference..docx
